# Supplementary material for: PyCoM: a python library for large-scale analysis of residue–residue coevolution data
Source: Bioinformatics. 2024 Mar 26;40(4):btae166. doi: 10.1093/bioinformatics/btae166 (PMC11009027; doi:10.1093/bioinformatics/btae166)
Supplement: btae166_Supplementary_Data [file btae166_supplementary_data.zip]

Archive with 5 entries (5 files):
- 02_UseCases.pdf
- 03_Alignment_analysis.pdf
- Supplementary_Information_v1.7_200324.docx
- 04_Paper_Images.pdf
- 01_Workflow.pdf
